# Supplementary material for: Randomized Clinical Trial: Bergamot Citrus and Wild Cardoon Reduce Liver Steatosis and Body Weight in Non-diabetic Individuals Aged Over 50 Years
Source: Front Endocrinol (Lausanne). 2020 Aug 11;11:494. doi: 10.3389/fendo.2020.00494 (PMC7431622; doi:10.3389/fendo.2020.00494)
Supplement: Supplementary file 1 [file Data_Sheet_1.zip]

Archive with 9 entries (9 files):
- Sup. material. 1-BC 28 days toxicology.pdf
- Sup. material. 2- BC 90 days toxicology.pdf
- Supl. mater. 3- pharmacokinetics_ previous study.pdf
- Supl. material 4-Bergcyn diabetic patients.pdf
- Supplemental Figure1.docx
- Supplemental Figure 2.TIF
- Supplemental Figure 3.tif
- Table 1.docx
- Table 3.docx
